# Supplementary material for: Role of the Ste20‐like kinase SLK in podocyte adhesion
Source: Physiol Rep. 2024 Jan 1;12(1):e15897. doi: 10.14814/phy2.15897 (PMC10758337; doi:10.14814/phy2.15897)
Supplement: Supplementary file 2 — Table S1. [file PHY2-12-e15897-s002.xlsx]

## Sheet: Input
Table S1
Potential SLK Phosphosubstrates
Input		These are all genes encoding proteins potentially phosphorylated by SLK to the 90th percentile.
AAAS		N=4352
AAK1		Some proteins may have more than one potential phosphorylation site.
AANAT
AARS1
AATF
AATK
ABCA1
ABCB1
ABCC2
ABCC4
ABCC5
ABCC9
ABCD3
ABCF1
ABCF2
ABCG2
ABHD11
ABHD15
ABI1
ABI2
ABL1
ABL2
ABLIM1
ABLIM2
ABR
ABRAXAS1
ABTB2
ACACB
ACAP1
ACAP2
ACBD5
ACBD6
ACD
ACIN1
ACO1
ACOT13
ACOT9
ACSS2
ACTA1
ACTA2
ACTB
ACTC1
ACTG1
ACTG2
ACTN1
ACTN2
ACTN3
ACTN4
ACTR10
ACTR2
ADAM10
ADAM17
ADAM22
ADAM9
ADAMTSL1
ADAR
ADARB1
ADCK5
ADCY2
ADCY5
ADCY9
ADCYAP1R1
ADD1
ADD2
ADD3
ADGRA2
ADGRB1
ADGRE5
ADGRG2
ADGRG7
ADGRL1
ADGRL2
ADGRL3
ADIPOR1
ADNP
ADORA2A
ADRA1A
ADRA1D
ADRA2A
ADRB1
ADRB2
ADRM1
ADSL
AEBP2
AFAP1
AFAP1L1
AFAP1L2
AFDN
AFF1
AFF4
AGAP1
AGAP2
AGAP3
AGFG1
AGL
AGMO
AGPS
AGTR1
AHCTF1
AHDC1
AHNAK
AHNAK2
AHR
AIFM1
AIMP1
AIP
AJM1
AJUBA
AK2
AKAP1
AKAP11
AKAP12
AKAP13
AKAP17A
AKAP2
AKAP5
AKAP6
AKAP7
AKAP8
AKAP9
AKIP1
AKNA
AKR1B1
AKR1B10
AKR1B15
AKR1C3
AKT1
AKT1S1
AKT2
AKT3
AKTIP
ALDH18A1
ALDH1A1
ALDH2
ALDOA
ALDOB
ALDOC
ALKBH5
ALMS1
ALOX5
ALPK3
ALS2
ALX1
ALX4
ALYREF
AMER1
AMFR
AMOT
AMOTL1
AMOTL2
AMPD1
AMPD2
AMPH
ANAPC1
ANK1
ANK2
ANK3
ANKLE2
ANKRD11
ANKRD12
ANKRD17
ANKRD2
ANKRD26
ANKRD33B
ANKRD34A
ANKRD34B
ANKRD44
ANKRD50
ANKRD6
ANKS1A
ANKS4B
ANKS6
ANLN
ANO1
ANO6
ANO7
ANXA1
ANXA11
ANXA2
ANXA2P2
ANXA6
AP1AR
AP1M1
AP2B1
AP2M1
AP3D1
AP4E1
APBA1
APBA3
APBB2
APC
APC2
APEX1
API5
APLNR
APLP2
APOBEC3B
APOBEC3G
APOBR
APP
APPL1
APTX
AQP2
AQP4
AQP5
AQP9
AR
ARAF
ARAP2
ARAP3
ARCN1
AREL1
ARF1
ARF3
ARF4
ARFGAP2
ARFGEF1
ARFGEF2
ARFIP1
ARGLU1
ARHGAP1
ARHGAP10
ARHGAP11A
ARHGAP17
ARHGAP18
ARHGAP19
ARHGAP21
ARHGAP22
ARHGAP23
ARHGAP24
ARHGAP25
ARHGAP26
ARHGAP27
ARHGAP30
ARHGAP31
ARHGAP32
ARHGAP35
ARHGAP39
ARHGAP42
ARHGAP45
ARHGAP6
ARHGAP9
ARHGDIA
ARHGDIB
ARHGEF1
ARHGEF10
ARHGEF11
ARHGEF12
ARHGEF16
ARHGEF17
ARHGEF18
ARHGEF2
ARHGEF26
ARHGEF28
ARHGEF35
ARHGEF40
ARHGEF5
ARHGEF6
ARHGEF7
ARID1A
ARID1B
ARID2
ARID3A
ARID4A
ARID4B
ARID5B
ARL2BP
ARL6IP4
ARL6IP6
ARMC1
ARMC10
ARMC6
ARPC1A
ARPC4
ARPC4-TTLL3
ARPC5L
ARPP21
ARRB1
ARRDC3
ARSB
ARVCF
ARX
ASAP1
ASH1L
ASIC1
ASIC2
ASMTL
ASPHD1
ASPM
ASPSCR1
ASS1
ASXL1
ASXL2
ATAD2
ATAD2B
ATAT1
ATF1
ATF2
ATF4
ATF6
ATF7
ATF7IP
ATF7-NPFF
ATG16L1
ATG16L2
ATG2B
ATG4B
ATL1
ATM
ATN1
ATP10D
ATP11B
ATP13A1
ATP1A1
ATP1B3
ATP2A2
ATP2A3
ATP2B1
ATP2B2
ATP2B4
ATP5F1B
ATP5F1C
ATP6V1C1
ATP7A
ATP8B1
ATP8B2
ATP8B4
ATRIP
ATRX
ATXN1
ATXN2
ATXN2L
ATXN3
ATXN7L2
AURKA
AURKAIP1
AURKB
AURKC
AUTS2
AVEN
AVL9
AVPI1
AVPR1A
BABAM1
BACH1
BAD
BAG3
BAG6
BAHD1
BAIAP2
BAIAP2L1
BAIAP2L2
BANF1
BANK1
BANP
BAP1
BARD1
BATF
BAX
BAZ1A
BAZ1B
BAZ2A
BAZ2B
BBX
BCAR1
BCAR3
BCAS1
BCCIP
BCL11A
BCL11B
BCL2L11
BCL2L12
BCL9
BCL9L
BCLAF1
BCLAF3
BCOR
BCORL1
BCR
BDP1
BEND3
BEST3
BET1L
BICC1
BICD1
BICD2
BICDL2
BICRA
BIN1
BIN2
BIRC2
BIRC5
BIRC6
BIVM-ERCC5
BLM
BLNK
BLOC1S5
BLOC1S5-TXNDC5
BLVRA
BMI1
BMP2K
BMP2KL
BMPER
BMPR2
BNC1
BNIP1
BNIP3
BNIP3L
BOD1L1
BORA
BORCS6
BORCS8-MEF2B
BPTF
BRAF
BRAT1
BRCA1
BRCA2
BRD1
BRD2
BRD3
BRD4
BRD7
BRIP1
BRIX1
BRPF1
BRPF3
BRSK1
BRSK2
BRWD1
BSN
BTBD10
BTBD7
BTBD9
BTK
BTRC
BUB1
BUB1B
BUB3
BUD13
BUD23
C11orf52
C11orf96
C14orf93
C16orf54
C16orf78
C18orf21
C18orf25
C19orf47
C1orf131
C1orf167
C1orf198
C1orf52
C2CD2L
C2CD3
C2CD5
C2orf16
C3AR1
C3orf86
C5AR1
C5orf24
C6orf132
C8orf76
C9orf152
C9orf40
C9orf85
CA13
CA3
CAAP1
CABIN1
CABLES1
CABLES2
CABYR
CACNA1B
CACNA1S
CACNB1
CACNB2
CACNG2
CACTIN
CADM4
CADPS
CALCOCO2
CALD1
CAMK2A
CAMK2B
CAMK2D
CAMK2G
CAMK4
CAMKK1
CAMKK2
CAMSAP1
CAMSAP2
CAMSAP3
CAP1
CAP2
CAPN1
CAPN15
CAPN3
CAPRIN1
CAPZB
CARD11
CARD14
CARD9
CARHSP1
CARMIL1
CARMIL2
CARS1
CASC3
CASKIN1
CASKIN2
CASP2
CASP3
CASP6
CASP7
CASP8
CASP8AP2
CASP9
CASR
CASS4
CAST
CAVIN1
CAVIN2
CAVIN4
CBARP
CBFA2T2
CBFA2T3
CBL
CBLB
CBS
CBX3
CBX4
CBX5
CBX8
CC2D1A
CCAR1
CCDC120
CCDC124
CCDC125
CCDC138
CCDC14
CCDC186
CCDC28A
CCDC6
CCDC61
CCDC8
CCDC85C
CCDC86
CCDC88A
CCDC88B
CCDC88C
CCDC9
CCDC92
CCDC93
CCDC97
CCKBR
CCM2
CCM2L
CCN1
CCND1
CCND3
CCNE1
CCNE2
CCNF
CCNH
CCNK
CCNL1
CCNY
CCNYL1
CCP110
CCPG1
CCR7
CCS
CCSER1
CCT3
CCT5
CCT6A
CCT7
CCT8
CD226
CD274
CD28
CD2AP
CD2BP2
CD300LF
CD320
CD36
CD44
CD46
CD5
CD6
CD69
CD7
CD74
CD99L2
CDC20
CDC23
CDC25A
CDC25B
CDC25C
CDC26
CDC27
CDC37
CDC37L1
CDC40
CDC42
CDC42BPA
CDC42BPB
CDC42BPG
CDC42EP1
CDC42EP4
CDC42SE1
CDC5L
CDC6
CDC7
CDCA2
CDCA3
CDCA5
CDCA7
CDCA7L
CDCA8
CDH19
CDK1
CDK11A
CDK11B
CDK12
CDK13
CDK14
CDK16
CDK17
CDK18
CDK5
CDK5R2
CDK5RAP2
CDK9
CDKN1A
CDKN1B
CDKN1C
CDKN2A
CDKN2AIP
CDR2L
CDV3
CDX2
CDYL
CEACAM1
CEBPB
CEBPD
CEBPG
CEBPZ
CEFIP
CELF1
CELSR3
CEND1
CENPA
CENPC
CENPE
CENPF
CENPI
CENPJ
CENPK
CENPQ
CENPS
CENPT
CENPU
CEP104
CEP112
CEP120
CEP128
CEP131
CEP135
CEP152
CEP164
CEP170
CEP170B
CEP170P1
CEP250
CEP295
CEP350
CEP41
CEP43
CEP68
CEP72
CEP85L
CEP89
CEP95
CEP97
CERT1
CETN1
CETN2
CFAP410
CFAP45
CFL1
CFL2
CFLAR
CFTR
CGA
CGAS
CGB3; CGB5; CGB8
CGN
CHAF1A
CHAF1B
CHAMP1
CHAT
CHCHD3
CHCHD6
CHD1
CHD1L
CHD2
CHD3
CHD4
CHD6
CHD7
CHD8
CHEK1
CHEK2
CHERP
CHFR
CHGA
CHGB
CHKB
CHL1
CHMP7
CHN2
CHORDC1
CHP1
CHRNA4
CHTF18
CIAPIN1
CIC
CIRBP
CISD1
CISD2
CIT
CIZ1
CKAP2
CKAP4
CKAP5
CKM
CLASP1
CLASP2
CLASRP
CLCC1
CLCN1
CLCN2
CLCN3
CLCN7
CLDN1
CLDN18
CLDN2
CLDN3
CLDN4
CLDN5
CLDN7
CLEC14A
CLGN
CLIC1
CLINT1
CLIP1
CLIP4
CLK1
CLK2
CLK3
CLK4
CLMN
CLMP
CLOCK
CLSPN
CLTB
CLTC
CMC2
CMKLR1
CMYA5
CNKSR3
CNN1
CNNM2
CNNM3
CNOT1
CNOT2
CNTROB
COA6
COBL
COBLL1
COG3
COIL
COL16A1
COL17A1
COMMD3-BMI1
COPA
COPB1
COPRS
COPS3
COPS5
COPS7A
CORO1A
CORO1B
CORO1C
CORO2A
CORO7
CPD
CPEB4
CPNE3
CPNE8
CPOX
CPPED1
CPS1
CPSF1
CPSF6
CPSF7
CRACD
CRACDL
CRAMP1
CRCP
CREB1
CREBBP
CREBZF
CRIM1
CRIP1
CRIP2
CRK
CRKL
CRMP1
CROCC
CRTC1
CRTC2
CRTC3
CRYBG1
CRYBG3
CSDE1
CSF2RB
CSK
CSNK1A1
CSNK1D
CSNK1E
CSNK2A2
CSNK2B
CSPG4
CSTB
CT83
CTAG1A; CTAG1B
CTBP1
CTBP2
CTDP1
CTDSPL
CTDSPL2
CTNNA1
CTNNA2
CTNNAL1
CTNNB1
CTNNBL1
CTNND1
CTNND2
CTPS1
CTTN
CTTNBP2
CTTNBP2NL
CUL4B
CUL7
CUL9
CUSTOS
CUX1
CWC22
CWF19L2
CXADR
CXCR4
CXCR5
CXorf38
CXorf49; CXorf49B
CXXC1
CYB5B
CYB5R1
CYBRD1
CYFIP1
CYLD
CYP2E1
CYP3A4
CYP3A5
CYP3A7
CYP3A7-CYP3A51P
CYSLTR1
CYTH1
CYTH2
CYTH3
CYTIP
DAB2
DAB2IP
DACT3
DAG1
DAP
DAPK1
DAPK3
DAPP1
DARS1
DAXX
DAZL
DBF4
DBNL
DCAF1
DCAF10
DCAF6
DCBLD1
DCBLD2
DCC
DCDC2
DCK
DCLK1
DCLK2
DCLRE1A
DCLRE1C
DCP1A
DCUN1D5
DCX
DDB1
DDB2
DDIAS
DDIT4
DDX10
DDX17
DDX20
DDX21
DDX23
DDX24
DDX27
DDX39A
DDX39B
DDX3X
DDX3Y
DDX42
DDX46
DDX5
DDX54
DDX56
DDX58
DEF6
DEF8
DEK
DENND1A
DENND1B
DENND1C
DENND2B
DENND2C
DENND3
DENND4A
DENND4B
DENND4C
DENND5A
DENND5B
DENND6A
DEPDC1B
DEPDC5
DEPTOR
DERL1
DES
DFFA
DGAT1
DGKD
DGKG
DGKZ
DGUOK
DHCR24
DHCR7
DHX15
DHX16
DHX29
DHX57
DHX8
DHX9
DIAPH1
DIAPH2
DIAPH3
DIDO1
DIP2A
DIP2B
DIP2C
DIS3L2
DISP1
DKC1
DLC1
DLG1
DLG4
DLG5
DLGAP1
DLGAP4
DLGAP5
DMAP1
DMD
DMTN
DMWD
DMXL1
DNAJA1
DNAJB4
DNAJB9
DNAJC1
DNAJC14
DNAJC21
DNAJC28
DNAJC30
DNAJC5
DNAJC6
DNAJC7
DNM1
DNM1L
DNM2
DNM3
DNMBP
DNMT1
DNTTIP2
DOCK1
DOCK10
DOCK11
DOCK4
DOCK5
DOCK6
DOCK7
DOCK8
DOCK9
DOK2
DOK3
DOK7
DOP1A
DOP1B
DOT1L
DPYSL2
DR1
DRD1
DRD2
DRD3
DRD4
DROSHA
DSC3
DSCAM
DSG2
DSN1
DSP
DST
DTD1
DTL
DTNB
DTX1
DTX2
DUOX1
DUS2
DUS3L
DUSP10
DUSP11
DUSP16
DUSP7
DUSP9
DUT
DVL1
DVL1P1
DVL2
DVL3
DYNC1H1
DYNC1LI1
DYNC1LI2
DYNC2I1
E2F1
E2F3
E2F6
E2F7
E4F1
EAF1
EAPP
EARS2
EBNA1BP2
ECE1
ECPAS
ECT2
EDC3
EDC4
EDF1
EDNRA
EEA1
EEF1A1
EEF1A1P5
EEF1A2
EEF1G
EEF2
EEF2K
EEPD1
EFCAB14
EFHC2
EFHD2
EFNB2
EFR3A
EFR3B
EFS
EGFR
EGLN2
EGR1
EHBP1
EHD1
EHD2
EHD3
EHD4
EHMT1
EHMT2
EI24
EIF1
EIF1AX
EIF1AY
EIF1B
EIF2A
EIF2AK2
EIF2AK3
EIF2AK4
EIF2B4
EIF2S2
EIF3A
EIF3D
EIF3E
EIF3G
EIF3I
EIF4A1
EIF4B
EIF4E
EIF4E2
EIF4EBP1
EIF4EBP2
EIF4EBP3
EIF4ENIF1
EIF4G1
EIF4G2
EIF4H
EIF5
EIF5B
ELAPOR1
ELAVL1
ELAVL2
ELAVL4
ELF1
ELF2
ELF3
ELFN1
ELK3
ELOA
ELOVL5
EMC2
EMD
EML3
EMSY
ENAH
ENO1
ENO2
ENPP1
ENPP2
ENPP3
ENPP4
ENSA
ENTR1
EP300
EP400
EP400P1
EPB41
EPB41L1
EPB41L2
EPB41L3
EPB41L4A
EPB41L4B
EPC1
EPG5
EPHA2
EPHA7
EPHB2
EPHB3
EPHB4
EPPK1
EPRS1
EPS15
EPS15L1
EPS8
EPS8L1
EPS8L2
EPS8L3
ERBB2
ERBB4
ERBIN
ERC1
ERC2
ERCC5
ERCC6L
ERF
ERG
ERI2
ERICH2
ERLIN1
ERLIN2
ERMP1
ERN1
ERRFI1
ESF1
ESPN
ESPNL
ESR1
ESR2
ESYT1
ETAA1
ETHE1
ETS1
ETS2
ETV6
EVA1B
EVI2A
EVI2B
EVI5
EVL
EWSR1
EXD2
EXO1
EXOC1
EXOC2
EXOC3L2
EXOC4
EXOC5
EXOC8
EXOSC1
EXOSC10
EXOSC4
EXPH5
EZH2
EZHIP
EZR
F11R
F2R
F2RL1
F5
FAAP20
FAM102A
FAM110A
FAM110C
FAM110D
FAM111A
FAM111B
FAM117B
FAM120A
FAM126A
FAM126B
FAM131B
FAM133B
FAM135A
FAM13A
FAM161A
FAM169A
FAM171A1
FAM171A2
FAM171B
FAM178B
FAM189B
FAM214B
FAM219A
FAM241B
FAM47A
FAM53B
FAM53C
FAM76B
FAM83B
FAM83D
FAM83E
FAM83H
FAM91A1
FAM98A
FANCD2
FANCE
FANCM
FARP1
FARP2
FAS
FASN
FBH1
FBLIM1
FBP1
FBRS
FBRSL1
FBXO28
FBXO42
FBXO5
FBXW7
FCER1G
FCGR2A
FCHO2
FCHSD2
FCMR
FEN1
FER
FER1L5
FERMT3
FES
FEZ1
FGA
FGD1
FGD3
FGD5
FGD6
FGF1
FGF2
FGG
FHDC1
FHIP1B
FHL2
FHOD1
FIGNL1
FIP1L1
FITM2
FKBP15
FKBP4
FLII
FLNA
FLNB
FLNC
FLOT1
FLOT2
FMNL1
FMNL2
FMNL3
FMOD
FN1
FNBP1
FNBP1L
FNBP4
FNDC3A
FNIP1
FNIP2
FNTA
FOSL1
FOSL2
FOXA2
FOXF1
FOXG1
FOXJ2
FOXJ3
FOXK1
FOXK2
FOXM1
FOXN2
FOXO1
FOXO3
FOXO4
FOXP1
FOXP2
FOXP3
FPR1
FPR2
FRAS1
FRK
FRMD4A
FRMD4B
FRMD5
FRMD6
FRMD8
FRS2
FRY
FRYL
FSCN1
FTH1
FTSJ1
FTSJ3
FUBP1
FUS
FXN
FXR2
FXYD1
FXYD3
FYB1
FYN
FZR1
G3BP1
G3BP2
GAB1
GAB2
GAB3
GABBR1
GABRB1
GABRB3
GAK
GAL
GALNT5
GANAB
GAPVD1
GAREM1
GARRE1
GARS1
GAS2L1
GAS2L3
GAS7
GATA1
GATA2
GATA6
GATAD2A
GATAD2B
GCC2
GCG
GCLM
GCM1
GCN1
GDAP2
GDF15
GDI2
GEM
GEMIN5
GEMIN8
GFAP
GFI1
GFPT1
GGCX
GHRL
GIGYF1
GIMAP1-GIMAP5
GIPC1
GIPC3
GIT1
GIT2
GJA1
GJB1
GJD2
GLCCI1
GLE1
GLI1
GLI2
GLI3
GLUL
GLYR1
GMDS
GMIP
GMNN
GMPR2
GMPS
GNA12
GNA15
GNAZ
GNL3L
GNMT
GNPDA1
GNS
GOLGA1
GOLGA3
GOLGA4
GOLGB1
GOLIM4
GON4L
GON7
GOPC
GORASP2
GOSR1
GP1BA
GPAM
GPATCH1
GPATCH11
GPATCH2
GPATCH8
GPBP1
GPBP1L1
GPI
GPKOW
GPR15
GPR161
GPR162
GPR37
GPR39
GPRC5A
GPRC5B
GPRC5C
GPRIN2
GPRIN3
GPSM1
GPSM2
GPSM3
GPX1
GRAMD1A
GRAMD1B
GRAMD2B
GRAP2
GRB2
GRB7
GRHL1
GRIA1
GRID1
GRIK1
GRIK2
GRIN1
GRIN2A
GRIN2B
GRIP1
GRIP2
GRIPAP1
GRK3
GRK4
GRK5
GRK6
GRK7
GRM7
GRN
GRPR
GRWD1
GSDMD
GSDME
GSE1
GSK3B
GSR
GSS
GSTA4
GSTM1
GSTM2
GSTM4
GSTO1
GSTP1
GTF2F1
GTF2H1
GTF2I
GTF2IRD1
GTF3A
GTF3C1
GTF3C2
GTSE1
GULP1
GYS1
H1-0
H1-1
H1-10
H1-2
H1-3
H1-4
H1-5
H2AC11; H2AC13; H2AC15; H2AC16; H2AC17
H2AC18; H2AC19
H2AC20
H2AC21
H2AC6
H2AX
H2BC12
H2BC12L
H2BC13
H2BC14
H2BC15
H2BC18
H2BC21
H2BC3
H2BC4; H2BC6; H2BC7; H2BC8; H2BC10
H2BC5
H2BC9
H3-3A; H3-3B
H3-4
H3C1; H3C2; H3C3; H3C4; H3C6; H3C7; H3C8; H3C10; H3C11; H3C12
H3C15; H3C14; H3C13
H4C1; H4C2; H4C3; H4C4; H4C5; H4C6; H4C8; H4C9; H4C11; H4C12; H4C13; H4C14; H4C15; H4-16
HABP4
HADHA
HAS2
HASPIN
HAUS6
HAUS8
HAX1
HBB
HBP1
HBS1L
HCFC1
HCK
HCLS1
HCN1
HCN4
HDAC2
HDAC4
HDAC5
HDAC6
HDAC7
HDAC8
HDGF
HDGFL2
HDLBP
HEATR3
HEATR6
HEBP2
HECTD1
HELB
HELLS
HELZ
HEPH
HERC1
HERC2
HES1
HEXD
HEXIM1
HEXIM2
HHEX
HIC1
HIDE1
HIPK2
HIRIP3
HIVEP1
HIVEP2
HIVEP3
HJURP
HK1
HK2
HLA-A
HMBOX1
HMCES
HMGA1
HMGB1
HMGB2
HMGN1
HMGN2
HMGN3
HMGN5
HMGXB4
HNF4A
HNRNPA0
HNRNPA1
HNRNPA1L2
HNRNPA2B1
HNRNPA3
HNRNPAB
HNRNPC
HNRNPD
HNRNPF
HNRNPH3
HNRNPK
HNRNPL
HNRNPLL
HNRNPM
HNRNPR
HNRNPU
HNRNPUL1
HNRNPUL2
HNRNPUL2-BSCL2
HOMEZ
HOOK1
HOOK2
HOOK3
HOXA5
HOXA9
HOXB7
HOXC11
HP1BP3
HPRT1
HPS3
HPS5
HPSE
HRAS
HRH1
HS6ST2
HSD17B11
HSD17B4
HSH2D
HSP90AA1
HSP90AA5P
HSP90AB1
HSP90AB2P
HSP90AB3P
HSP90AB4P
HSP90B1
HSP90B2P
HSPA12A
HSPA1A
HSPA1B
HSPA1L
HSPA2
HSPA4L
HSPA5
HSPA6
HSPA8
HSPB1
HSPB8
HTATSF1
HTRA2
HTT
HUWE1
HYOU1
IARS2
IBTK
ICE1
ID2
IDH2
IDH3B
IDI2
IFI16
IFNAR2
IFNGR1
IFRD1
IGFBP1
IGFBP3
IGHMBP2
IGSF9
IK
IKBKB
IKBKE
IKBKG
IKZF1
IKZF3
IL16
IL1A
IL1RAP
IL24
IL2RA
IL6ST
IL9R
ILDR1
ILF3
ILK
ILRUN
IMMT
INA
INAVA
INCA1
INCENP
INF2
ING4
INIP
INO80C
INO80D
INPP4A
INPP5D
INPP5F
INPP5J
INPPL1
INSL4
INSR
INTS1
INTS12
INTS13
INTS3
INTS6
INVS
IP6K1
IQCC
IQGAP1
IQGAP2
IQGAP3
IQSEC1
IQSEC2
IRAG1
IRAG2
IRF2BP2
IRF2BPL
IRF3
IRS1
IRS2
IRS4
IRX5
ISOC2
ITCH
ITFG2
ITGA4
ITGB1
ITGB1BP1
ITGB2
ITGB3
ITGB4
ITGB5
ITGB7
ITIH2
ITK
ITPKA
ITPKB
ITPKC
ITPR3
ITPRID2
ITPRIP
ITSN1
ITSN2
IWS1
JADE2
JADE3
JAG1
JAG2
JAK1
JAKMIP1
JAKMIP2
JAML
JARID2
JCAD
JMJD1C
JMJD6
JPH1
JPH2
JPT1
JPT2
JRK
JUN
JUNB
JUP
KALRN
KANK1
KANK2
KANK4
KANSL1
KAT2A
KAT5
KAT6A
KAT6B
KAT7
KATNA1
KATNIP
KAZN
KCNA5
KCNAB2
KCNB1
KCNC4
KCND3
KCNH2
KCNIP3
KCNJ1
KCNJ12
KCNJ13
KCNJ16
KCNJ8
KCNK12
KCNK9
KCNMA1
KCNMB4
KCNN2
KCNN4
KCNQ1
KCNQ2
KCNQ3
KCNQ4
KCTD10
KCTD12
KCTD14
KCTD15
KCTD20
KDELR1
KDF1
KDM1A
KDM1B
KDM2A
KDM2B
KDM3A
KDM3B
KDM5A
KDM5B
KDR
KHDRBS1
KIAA0100
KIAA0232
KIAA0408
KIAA0930
KIAA1109
KIAA1191
KIAA1210
KIAA1217
KIAA1328
KIAA1522
KIAA1549L
KIAA1671
KIAA1958
KIDINS220
KIF11
KIF13A
KIF13B
KIF14
KIF16B
KIF1C
KIF20A
KIF20B
KIF23
KIF26A
KIF26B
KIF2A
KIF2B
KIF2C
KIF3A
KIF4A
KIF7
KIFAP3
KIFC1
KIR3DL1
KIRREL1
KIT
KIZ
KLC3
KLF10
KLF16
KLF2
KLF3
KLF4
KLF5
KLHDC7B
KLHL22
KLHL25
KLHL36
KLRG2
KMT2A
KMT2B
KMT2C
KMT2D
KMT2E
KMT5A
KNG1
KNL1
KNOP1
KPNA1
KPNA3
KPNA6
KRAS
KRIT1
KRT18
KSR1
KSR2
KTN1
L1CAM
L1RE1
L3MBTL2
L3MBTL3
LAD1
LAMTOR1
LARP1
LARP1B
LARP4
LARP4B
LARP6
LARP7
LARS1
LARS2
LASP1
LAT
LAT2
LATS1
LATS2
LBR
LCA5
LCK
LCORL
LCP1
LCP2
LDB1
LDB3
LDHA
LEMD2
LEMD3
LENG1
LEO1
LETM1
LGALS4
LGR5
LHX2
LHX3
LIG1
LIG3
LIG4
LIMA1
LIMCH1
LIMD1
LIMD2
LIMK1
LIMK2
LIMS1
LIN28B
LIN54
LIN7B
LIN9
LIPE
LIX1L
LLGL1
LLGL2
LMBRD2
LMCD1
LMNA
LMNB1
LMNB2
LMO7
LMOD1
LMOD2
LMTK2
LNX1
LPAR1
LPP
LRBA
LRCH1
LRCH2
LRCH4
LRFN1
LRFN4
LRP1
LRP2
LRP4
LRP6
LRPPRC
LRRC1
LRRC28
LRRC47
LRRC8D
LRRFIP1
LRRFIP2
LRRK2
LRRTM4
LRSAM1
LSM1
LSM11
LSM14A
LSM6
LSR
LST1
LTA4H
LTB4R
LTBP1
LTC4S
LTF
LUC7L2
LUC7L3
[truncated: 2,355 more rows]

## Sheet: Input FA+KEGG
SLK Phosphosubstrates
Yellow indicates focal adhesion proteins that are potential SLK substrates; N=236 and 92 in GO:0005925 and KEGG datasets.
Pink indicates substrates overlapping GO:0005925 and KEGG; N=36.
https://www.gsea-msigdb.org/gsea/msigdb/cards/FOCAL_ADHESION, https://www.genome.jp/pathway/hsa04510
	Focal adhesion
Input	GO:0005925		KEGG Focal adhesion - Homo sapiens (human)
AAAS	ACTB		ACTB	actin beta [KO:K05692]
AAK1	ACTC1		ACTG1	actin gamma 1 [KO:K05692]
AANAT	ACTG1		ACTN1	actinin alpha 1 [KO:K05699]
AARS1	ACTN1		ACTN4	actinin alpha 4 [KO:K05699]
AATF	ACTN2		AKT1	AKT serine/threonine kinase 1 [KO:K04456] [EC:2.7.11.1]
AATK	ACTN3		AKT2	AKT serine/threonine kinase 2 [KO:K04456] [EC:2.7.11.1]
ABCA1	ACTN4		AKT3	AKT serine/threonine kinase 3 [KO:K04456] [EC:2.7.11.1]
ABCB1	ACTR2		ARHGAP35	Rho GTPase activating protein 35 [KO:K05732]
ABCC2	ADAM10		BAD	BCL2 associated agonist of cell death [KO:K02158]
ABCC4	ADAM17		BCAR1	BCAR1 scaffold protein, Cas family member [KO:K05726]
ABCC5	ADAM9		BIRC2	baculoviral IAP repeat containing 2 [KO:K16060]
ABCC9	ADD1		BRAF	B-Raf proto-oncogene, serine/threonine kinase [KO:K04365] [EC:2.7.11.1]
ABCD3	ADGRB1		CCND1	cyclin D1 [KO:K04503]
ABCF1	ADGRE5		CCND3	cyclin D3 [KO:K10152]
ABCF2	AFAP1		CDC42	cell division cycle 42 [KO:K04393]
ABCG2	AHNAK		CRK	CRK proto-oncogene, adaptor protein [KO:K04438]
ABHD11	AJUBA		CRKL	CRK like proto-oncogene, adaptor protein [KO:K04438]
ABHD15	AKAP12		CTNNB1	catenin beta 1 [KO:K02105]
ABI1	ANXA1		DIAPH1	diaphanous related formin 1 [KO:K05740]
ABI2	ANXA6		DOCK1	dedicator of cytokinesis 1 [KO:K13708]
ABL1	ARF1		EGFR	epidermal growth factor receptor [KO:K04361] [EC:2.7.10.1]
ABL2	ARHGAP22		ERBB2	erb-b2 receptor tyrosine kinase 2 [KO:K05083] [EC:2.7.10.1]
ABLIM1	ARHGAP24		FLNA	filamin A [KO:K04437]
ABLIM2	ARHGAP26		FLNB	filamin B [KO:K04437]
ABR	ARHGAP31		FLNC	filamin C [KO:K04437]
ABRAXAS1	ARHGEF2		FN1	fibronectin 1 [KO:K05717]
ABTB2	ARHGEF7		FYN	FYN proto-oncogene, Src family tyrosine kinase [KO:K05703] [EC:2.7.10.2]
ACACB	ARPC5L		GRB2	growth factor receptor bound protein 2 [KO:K04364]
ACAP1	ATAT1		GSK3B	glycogen synthase kinase 3 beta [KO:K03083] [EC:2.7.11.26]
ACAP2	BCAR1		HRAS	HRas proto-oncogene, GTPase [KO:K02833]
ACBD5	BCAR3		ILK	integrin linked kinase [KO:K06272] [EC:2.7.11.1]
ACBD6	CAP1		ITGA4	integrin subunit alpha 4 [KO:K06483]
ACD	CAPN1		ITGB1	integrin subunit beta 1 [KO:K05719]
ACIN1	CASS4		ITGB3	integrin subunit beta 3 [KO:K06493]
ACO1	CBL		ITGB4	integrin subunit beta 4 [KO:K06525]
ACOT13	CD44		ITGB5	integrin subunit beta 5 [KO:K06588]
ACOT9	CD46		ITGB7	integrin subunit beta 7 [KO:K06590]
ACSS2	CD99L2		JUN	Jun proto-oncogene, AP-1 transcription factor subunit [KO:K04448]
ACTA1	CDC42		KDR	kinase insert domain receptor [KO:K05098] [EC:2.7.10.1]
ACTA2	CDC42EP1		MAP2K1	mitogen-activated protein kinase kinase 1 [KO:K04368] [EC:2.7.12.2]
ACTB	CFL1		MET	MET proto-oncogene, receptor tyrosine kinase [KO:K05099] [EC:2.7.10.1]
ACTC1	CHP1		MYL11	myosin light chain 11 [KO:K12758]
ACTG1	CLASP1		MYL9	myosin light chain 9 [KO:K12755]
ACTG2	CLASP2		MYLK	myosin light chain kinase [KO:K00907] [EC:2.7.11.18]
ACTN1	CLTC		PAK1	p21 (RAC1) activated kinase 1 [KO:K04409] [EC:2.7.11.1]
ACTN2	CNN1		PAK2	p21 (RAC1) activated kinase 2 [KO:K04410] [EC:2.7.11.1]
ACTN3	CORO1B		PAK3	p21 (RAC1) activated kinase 3 [KO:K05733] [EC:2.7.11.1]
ACTN4	CORO1C		PAK4	p21 (RAC1) activated kinase 4 [KO:K05734] [EC:2.7.11.1]
ACTR10	CPNE3		PAK5	p21 (RAC1) activated kinase 5 [KO:K05736] [EC:2.7.11.1]
ACTR2	CSPG4		PAK6	p21 (RAC1) activated kinase 6 [KO:K05735] [EC:2.7.11.1]
ADAM10	CTNNA1		PARVA	parvin alpha [KO:K06275]
ADAM17	CTNNB1		PARVB	parvin beta [KO:K06275]
ADAM22	CTTN		PDGFRA	platelet derived growth factor receptor alpha [KO:K04363] [EC:2.7.10.1]
ADAM9	CYFIP1		PDPK1	3-phosphoinositide dependent protein kinase 1 [KO:K06276] [EC:2.7.11.1]
ADAMTSL1	DAB2		PIK3CB	phosphatidylinositol-4,5-bisphosphate 3-kinase catalytic subunit beta [KO:K00922] [EC:2.7.1.153]
ADAR	DAG1		PIK3R1	phosphoinositide-3-kinase regulatory subunit 1 [KO:K02649]
ADARB1	DCAF6		PIK3R2	phosphoinositide-3-kinase regulatory subunit 2 [KO:K02649]
ADCK5	DLC1		PIP5K1B	phosphatidylinositol-4-phosphate 5-kinase type 1 beta [KO:K00889] [EC:2.7.1.68]
ADCY2	DNM2		PIP5K1C	phosphatidylinositol-4-phosphate 5-kinase type 1 gamma [KO:K00889] [EC:2.7.1.68]
ADCY5	DOCK7		PPP1CA	protein phosphatase 1 catalytic subunit alpha [KO:K06269] [EC:3.1.3.16]
ADCY9	DST		PPP1R12A	protein phosphatase 1 regulatory subunit 12A [KO:K06270]
ADCYAP1R1	EFNB2		PPP1R12B	protein phosphatase 1 regulatory subunit 12B [KO:K12329]
ADD1	EFS		PPP1R12C	protein phosphatase 1 regulatory subunit 12C [KO:K17457]
ADD2	EGFR		PRKCA	protein kinase C alpha [KO:K02677] [EC:2.7.11.13]
ADD3	EHD3		PRKCB	protein kinase C beta [KO:K19662] [EC:2.7.11.13]
ADGRA2	ENAH		PRKCG	protein kinase C gamma [KO:K19663] [EC:2.7.11.13]
ADGRB1	EPB41L2		PTK2	protein tyrosine kinase 2 [KO:K05725] [EC:2.7.10.2]
ADGRE5	EPHA2		PXN	paxillin [KO:K05760]
ADGRG2	EVL		RAC1	Rac family small GTPase 1 [KO:K04392]
ADGRG7	EZR		RAC2	Rac family small GTPase 2 [KO:K07860]
ADGRL1	FBLIM1		RAC3	Rac family small GTPase 3 [KO:K07861]
ADGRL2	FES		RAF1	Raf-1 proto-oncogene, serine/threonine kinase [KO:K04366] [EC:2.7.11.1]
ADGRL3	FHL2		RAP1A	RAP1A, member of RAS oncogene family [KO:K04353]
ADIPOR1	FLII		RAP1B	RAP1B, member of RAS oncogene family [KO:K07836]
ADNP	FLNA		RAPGEF1	Rap guanine nucleotide exchange factor 1 [KO:K06277]
ADORA2A	FLNB		RASGRF1	Ras protein specific guanine nucleotide releasing factor 1 [KO:K04349]
ADRA1A	FLNC		RHOA	ras homolog family member A [KO:K04513]
ADRA1D	FLOT1		ROCK1	Rho associated coiled-coil containing protein kinase 1 [KO:K04514] [EC:2.7.11.1]
ADRA2A	FLOT2		ROCK2	Rho associated coiled-coil containing protein kinase 2 [KO:K17388] [EC:2.7.11.1]
ADRB1	G3BP1		SHC1	SHC adaptor protein 1 [KO:K06279]
ADRB2	GAK		SHC3	SHC adaptor protein 3 [KO:K17448]
ADRM1	GDI2		SOS1	SOS Ras/Rac guanine nucleotide exchange factor 1 [KO:K03099]
ADSL	GIT1		SOS2	SOS Ras/Rho guanine nucleotide exchange factor 2 [KO:K03099]
AEBP2	GIT2		SPP1	secreted phosphoprotein 1 [KO:K06250]
AFAP1	GJA1		SRC	SRC proto-oncogene, non-receptor tyrosine kinase [KO:K05704] [EC:2.7.10.2]
AFAP1L1	GNA12		TLN1	talin 1 [KO:K06271]
AFAP1L2	GRB7		TLN2	talin 2 [KO:K06271]
AFDN	HCK		VASP	vasodilator stimulated phosphoprotein [KO:K06274]
AFF1	HMGA1		VAV1	vav guanine nucleotide exchange factor 1 [KO:K05730]
AFF4	HNRNPK		VCL	vinculin [KO:K05700]
AGAP1	HSP90B1		VTN	vitronectin [KO:K06251]
AGAP2	HSPA1A		XIAP	X-linked inhibitor of apoptosis [KO:K04725] [EC:2.3.2.27]
AGAP3	HSPA1B		ARHGAP5	Rho GTPase activating protein 5 [KO:K13709]
AGFG1	HSPA5		BCL2	BCL2 apoptosis regulator [KO:K02161]
AGL	HSPA8		BIRC3	baculoviral IAP repeat containing 3 [KO:K16060]
AGMO	HSPB1		BUB1B-PAK6	BUB1B-PAK6 readthrough [KO:K05735] [EC:2.7.11.1]
AGPS	HYOU1		CAPN2	calpain 2 [KO:K03853] [EC:3.4.22.53]
AGTR1	IL16		CAV1	caveolin 1 [KO:K06278]
AHCTF1	ILK		CAV2	caveolin 2 [KO:K12958]
AHDC1	IQGAP1		CAV3	caveolin 3 [KO:K12959]
AHNAK	ITGA4		CCND2	cyclin D2 [KO:K10151]
AHNAK2	ITGB1		CHAD	chondroadherin [KO:K06248]
AHR	ITGB2		COL1A1	collagen type I alpha 1 chain [KO:K06236]
AIFM1	ITGB3		COL1A2	collagen type I alpha 2 chain [KO:K06236]
AIMP1	ITGB4		COL2A1	collagen type II alpha 1 chain [KO:K19719]
AIP	ITGB5		COL4A1	collagen type IV alpha 1 chain [KO:K06237]
AJM1	ITGB7		COL4A2	collagen type IV alpha 2 chain [KO:K06237]
AJUBA	JAK1		COL4A3	collagen type IV alpha 3 chain [KO:K06237]
AK2	JUP		COL4A4	collagen type IV alpha 4 chain [KO:K06237]
AKAP1	KIF23		COL4A5	collagen type IV alpha 5 chain [KO:K06237]
AKAP11	KRAS		COL4A6	collagen type IV alpha 6 chain [KO:K06237]
AKAP12	L1CAM		COL6A1	collagen type VI alpha 1 chain [KO:K06238]
AKAP13	LASP1		COL6A2	collagen type VI alpha 2 chain [KO:K06238]
AKAP17A	LCP1		COL6A3	collagen type VI alpha 3 chain [KO:K06238]
AKAP2	LIMA1		COL6A5	collagen type VI alpha 5 chain [KO:K06238]
AKAP5	LIMD1		COL6A6	collagen type VI alpha 6 chain [KO:K06238]
AKAP6	LIMK1		COL9A1	collagen type IX alpha 1 chain [KO:K08131]
AKAP7	LIMS1		COL9A2	collagen type IX alpha 2 chain [KO:K08131]
AKAP8	LMO7		COL9A3	collagen type IX alpha 3 chain [KO:K08131]
AKAP9	LPP		COMP	cartilage oligomeric matrix protein [KO:K04659]
AKIP1	LRP1		EGF	epidermal growth factor [KO:K04357]
AKNA	MAP2K1		ELK1	ETS transcription factor ELK1 [KO:K04375]
AKR1B1	MAP2K2		EMP1	epithelial membrane protein 1 [KO:K26255]
AKR1B10	MAP4K4		EMP2	epithelial membrane protein 2 [KO:K26256]
AKR1B15	MAPRE2		FLT1	fms related receptor tyrosine kinase 1 [KO:K05096] [EC:2.7.10.1]
AKR1C3	MARCKS		FLT4	fms related receptor tyrosine kinase 4 [KO:K05097] [EC:2.7.10.1]
AKT1	MDC1		HGF	hepatocyte growth factor [KO:K05460]
AKT1S1	MISP		IBSP	integrin binding sialoprotein [KO:K06253]
AKT2	MMP14		IGF1	insulin like growth factor 1 [KO:K05459]
AKT3	MPRIP		IGF1R	insulin like growth factor 1 receptor [KO:K05087] [EC:2.7.10.1]
AKTIP	MSN		ITGA1	integrin subunit alpha 1 [KO:K06480]
ALDH18A1	MTF2		ITGA10	integrin subunit alpha 10 [KO:K06586]
ALDH1A1	MYH9		ITGA11	integrin subunit alpha 11 [KO:K06587]
ALDH2	NECTIN2		ITGA2	integrin subunit alpha 2 [KO:K06481]
ALDOA	NEDD9		ITGA2B	integrin subunit alpha 2b [KO:K06476]
ALDOB	NEXN		ITGA3	integrin subunit alpha 3 [KO:K06482]
ALDOC	NHS		ITGA5	integrin subunit alpha 5 [KO:K06484]
ALKBH5	NPM1		ITGA6	integrin subunit alpha 6 [KO:K06485]
ALMS1	NUMB		ITGA7	integrin subunit alpha 7 [KO:K06583]
ALOX5	OPRM1		ITGA8	integrin subunit alpha 8 [KO:K06584]
ALPK3	P4HB		ITGA9	integrin subunit alpha 9 [KO:K06585]
ALS2	PABPC1		ITGAV	integrin subunit alpha V [KO:K06487]
ALX1	PACSIN2		ITGB6	integrin subunit beta 6 [KO:K06589]
ALX4	PAK1		ITGB8	integrin subunit beta 8 [KO:K06591]
ALYREF	PAK4		LAMA1	laminin subunit alpha 1 [KO:K05637]
AMER1	PALLD		LAMA2	laminin subunit alpha 2 [KO:K05637]
AMFR	PARVA		LAMA3	laminin subunit alpha 3 [KO:K06240]
AMOT	PARVB		LAMA4	laminin subunit alpha 4 [KO:K06241]
AMOTL1	PCBP2		LAMA5	laminin subunit alpha 5 [KO:K06240]
AMOTL2	PDCD6IP		LAMB1	laminin subunit beta 1 [KO:K05636]
AMPD1	PDLIM1		LAMB2	laminin subunit beta 2 [KO:K06243]
AMPD2	PDLIM7		LAMB3	laminin subunit beta 3 [KO:K06244]
AMPH	PDPK1		LAMB4	laminin subunit beta 4 [KO:K06245]
ANAPC1	PEAK1		LAMC1	laminin subunit gamma 1 [KO:K05635]
ANK1	PFN1		LAMC2	laminin subunit gamma 2 [KO:K06246]
ANK2	PHLDB2		LAMC3	laminin subunit gamma 3 [KO:K06247]
ANK3	PI4KA		MAPK1	mitogen-activated protein kinase 1 [KO:K04371] [EC:2.7.11.24]
ANKLE2	PIP5K1C		MAPK10	mitogen-activated protein kinase 10 [KO:K04440] [EC:2.7.11.24]
ANKRD11	PLAU		MAPK3	mitogen-activated protein kinase 3 [KO:K04371] [EC:2.7.11.24]
ANKRD12	PLEC		MAPK8	mitogen-activated protein kinase 8 [KO:K04440] [EC:2.7.11.24]
ANKRD17	PPFIA1		MAPK9	mitogen-activated protein kinase 9 [KO:K04440] [EC:2.7.11.24]
ANKRD2	PPFIBP1		MYL10	myosin light chain 10 [KO:K12756]
ANKRD26	PPIA		MYL12A	myosin light chain 12A [KO:K12757]
ANKRD33B	PPIB		MYL12B	myosin light chain 12B [KO:K12757]
ANKRD34A	PPP1R12A		MYL2	myosin light chain 2 [KO:K10351]
ANKRD34B	PRAG1		MYL5	myosin light chain 5 [KO:K12753]
ANKRD44	PRKAR2A		MYL7	myosin light chain 7 [KO:K12754]
ANKRD50	PTK2		MYLK2	myosin light chain kinase 2 [KO:K00907] [EC:2.7.11.18]
ANKRD6	PTK2B		MYLK3	myosin light chain kinase 3 [KO:K00907] [EC:2.7.11.18]
ANKS1A	PTPN12		MYLK4	myosin light chain kinase family member 4 [KO:K00907] [EC:2.7.11.18]
ANKS4B	PTPRA		PARVG	parvin gamma [KO:K06275]
ANKS6	PXN		PDGFA	platelet derived growth factor subunit A [KO:K04359]
ANLN	RAB10		PDGFB	platelet derived growth factor subunit B [KO:K17386]
ANO1	RAC1		PDGFC	platelet derived growth factor C [KO:K05450]
ANO6	RAC2		PDGFD	platelet derived growth factor D [KO:K05450]
ANO7	RALA		PDGFRB	platelet derived growth factor receptor beta [KO:K05089] [EC:2.7.10.1]
ANXA1	RDX		PGF	placental growth factor [KO:K16859]
ANXA11	RHOA		PIK3CA	phosphatidylinositol-4,5-bisphosphate 3-kinase catalytic subunit alpha [KO:K00922] [EC:2.7.1.153]
ANXA2	RHOB		PIK3CD	phosphatidylinositol-4,5-bisphosphate 3-kinase catalytic subunit delta [KO:K00922] [EC:2.7.1.153]
ANXA2P2	RND3		PIK3R3	phosphoinositide-3-kinase regulatory subunit 3 [KO:K02649]
ANXA6	RPL18		PIP5K1A	phosphatidylinositol-4-phosphate 5-kinase type 1 alpha [KO:K00889] [EC:2.7.1.68]
AP1AR	RPL19		PPP1CB	protein phosphatase 1 catalytic subunit beta [KO:K06269] [EC:3.1.3.16]
AP1M1	RPL3		PPP1CC	protein phosphatase 1 catalytic subunit gamma [KO:K06269] [EC:3.1.3.16]
AP2B1	RPL30		PTEN	phosphatase and tensin homolog [KO:K01110] [EC:3.1.3.16 3.1.3.48 3.1.3.67]
AP2M1	RPL4		RELN	reelin [KO:K06249] [EC:3.4.21.-]
AP3D1	RPL5		SHC2	SHC adaptor protein 2 [KO:K17447]
AP4E1	RPL7		SHC4	SHC adaptor protein 4 [KO:K17449]
APBA1	RPS11		THBS1	thrombospondin 1 [KO:K16857]
APBA3	RPS14		THBS2	thrombospondin 2 [KO:K04659]
APBB2	RPS17		THBS3	thrombospondin 3 [KO:K04659]
APC	RPS2		THBS4	thrombospondin 4 [KO:K04659]
APC2	RPS29		TNC	tenascin C [KO:K06252]
APEX1	RPS3A		TNN	tenascin N [KO:K06252]
API5	RPS4X		TNR	tenascin R [KO:K06252]
APLNR	RPS7		TNXB	tenascin XB [KO:K06252]
APLP2	RPS9		VAV2	vav guanine nucleotide exchange factor 2 [KO:K05730]
APOBEC3B	S100A7		VAV3	vav guanine nucleotide exchange factor 3 [KO:K05730]
APOBEC3G	SCARF2		VEGFA	vascular endothelial growth factor A [KO:K05448]
APOBR	SDCBP		VEGFB	vascular endothelial growth factor B [KO:K16858]
APP	SENP1		VEGFC	vascular endothelial growth factor C [KO:K05449]
APPL1	SH3KBP1		VEGFD	vascular endothelial growth factor D [KO:K05449]
APTX	SHROOM4		VWF	von Willebrand factor [KO:K03900]
AQP2	SLC4A2		ZYX	zyxin [KO:K06273]
AQP4	SLC6A4
AQP5	SLC9A1
AQP9	SNAP23
AR	SNTB1
ARAF	SNTB2
ARAP2	SORBS1
ARAP3	SORBS2
ARCN1	SORBS3
AREL1	SRC
ARF1	STARD8
ARF3	SVIL
ARF4	SYNE2
ARFGAP2	SYNPO2
ARFGEF1	TGFB1I1
ARFGEF2	TGM2
ARFIP1	THSD1
ARGLU1	TLN1
ARHGAP1	TLN2
ARHGAP10	TNS1
ARHGAP11A	TNS2
ARHGAP17	TNS3
ARHGAP18	TRIOBP
ARHGAP19	TRPV4
ARHGAP21	VASP
ARHGAP22	VCL
ARHGAP23	VIM
ARHGAP24	WASF1
ARHGAP25	XIRP2
ARHGAP26	YES1
ARHGAP27	YWHAB
ARHGAP30	YWHAG
ARHGAP31	YWHAZ
ARHGAP32	ZNF185
ARHGAP35	ABCB4
ARHGAP39	ACTR3
ARHGAP42	AIF1L
ARHGAP45	ALCAM
ARHGAP6	ALKBH6
ARHGAP9	ALOX15B
ARHGDIA	ANXA5
ARHGDIB	APBB1IP
ARHGEF1	ARF6
ARHGEF10	ARL14EP
ARHGEF11	ARL2
ARHGEF12	ARMC5
ARHGEF16	ARPC1B
ARHGEF17	ARPC2
ARHGEF18	ARPC3
ARHGEF2	ARPC5
ARHGEF26	ASAP3
ARHGEF28	ATP6V0C
ARHGEF35	AVIL
ARHGEF40	B2M
ARHGEF5	BSG
ARHGEF6	CALR
ARHGEF7	CAPN2
ARID1A	CAPN5
ARID1B	CASK
ARID2	CAT
ARID3A	CAV1
ARID4A	CAV2
ARID4B	CAV3
ARID5B	CD151
ARL2BP	CD59
ARL6IP4	CD81
ARL6IP6	CD9
ARMC1	CD99
ARMC10	CDH13
ARMC6	CDH2
ARPC1A	CNN2
ARPC4	CNN3
ARPC4-TTLL3	CORO2B
ARPC5L	CSRP1
ARPP21	CSRP2
ARRB1	CYBA
ARRDC3	DCTN4
ARSB	DDR2
ARVCF	DIXDC1
ARX	DPP4
ASAP1	ENG
ASH1L	EPB41L5
ASIC1	FAM107A
ASIC2	FAP
ASMTL	FAT1
ASPHD1	FBLN7
ASPM	FERMT1
ASPSCR1	FERMT2
ASS1	FGFR3
ASXL1	FHL1
ASXL2	FHL3
ATAD2	FLRT2
ATAD2B	FLRT3
ATAT1	FLT1
ATF1	FOCAD
ATF2	FZD1
ATF4	FZD2
ATF6	GNA13
ATF7	GNB2
ATF7IP	GSN
ATF7-NPFF	HACD3
ATG16L1	HSPA9
ATG16L2	HSPG2
ATG2B	ICAM1
ATG4B	IGF2R
ATL1	IL1RL1
ATM	INPP5E
ATN1	IRF2
ATP10D	ITGA1
ATP11B	ITGA11
ATP13A1	ITGA2
ATP1A1	ITGA2B
ATP1B3	ITGA3
ATP2A2	ITGA5
ATP2A3	ITGA6
ATP2B1	ITGA8
ATP2B2	ITGAV
ATP2B4	ITGB6
ATP5F1B	ITGB8
ATP5F1C	ITGBL1
ATP6V1C1	JAK2
ATP7A	KLF11
ATP8B1	LAMTOR3
ATP8B2	LAP3
ATP8B4	LAYN
ATRIP	LIMS2
ATRX	LIMS3
ATXN1	LIMS4
ATXN2	LMLN
ATXN2L	LPXN
ATXN3	MAPK1
ATXN7L2	MAPK3
AURKA	MAPRE1
AURKAIP1	MCAM
AURKB	MME
AURKC	MPZL1
AUTS2	MRC2
AVEN	NCKAP1
AVL9	NCSTN
AVPI1	NFASC
AVPR1A	NOX4
BABAM1	NPHS1
BACH1	NRP1
BAD	PARVG
BAG3	PDGFRB
BAG6	PDIA3
BAHD1	PEAK3
BAIAP2	PGM5
BAIAP2L1	PIP5K1A
BAIAP2L2	PLAUR
BANF1	PPP1CB
BANK1	PPP1CC
BANP	PROCR
BAP1	PRUNE1
BARD1	PTK7
BATF	PTPRC
BAX	PVR
BAZ1A	RAB21
BAZ1B	REXO2
BAZ2A	RHOG
BAZ2B	RHOU
BBX	RPL10A
BCAR1	RPL12
BCAR3	RPL13A
BCAS1	RPL22
BCCIP	RPL23
BCL11A	RPL27
BCL11B	RPL31
BCL2L11	RPL37A
BCL2L12	RPL38
BCL9	RPL6
BCL9L	RPL7A
BCLAF1	RPL8
BCLAF3	RPL9
BCOR	RPLP0
BCORL1	RPLP1
BCR	RPLP2
BDP1	RPS10
BEND3	RPS13
BEST3	RPS15
BET1L	RPS16
BICC1	RPS18
BICD1	RPS19
BICD2	RPS3
BICDL2	RPS5
BICRA	RPS8
BIN1	RRAS
BIN2	RRAS2
BIRC2	RSU1
BIRC5	SCARB2
BIRC6	SDC4
BIVM-ERCC5	SLA
BLM	SLC9A3R2
BLNK	SPRY4
BLOC1S5	SRP68
BLOC1S5-TXNDC5	STX16
BLVRA	TADA1
BMI1	TEK
BMP2K	TES
BMP2KL	THY1
BMPER	TLE2
BMPR2	TM4SF20
BNC1	TNC
BNIP1	TNFSF13B
BNIP3	TNS4
BNIP3L	TPM4
BOD1L1	TRIP6
BORA	TSPAN4
BORCS6	TSPAN9
BORCS8-MEF2B	TWF1
BPTF	UBOX5
BRAF	USP33
BRAT1	XIRP1
BRCA1	YWHAE
BRCA2	YWHAQ
BRD1	ZFYVE21
BRD2	ZYX
BRD3
BRD4
BRD7
BRIP1
BRIX1
BRPF1
BRPF3
BRSK1
BRSK2
BRWD1
BSN
BTBD10
BTBD7
BTBD9
BTK
BTRC
BUB1
BUB1B
BUB3
BUD13
BUD23
C11orf52
C11orf96
C14orf93
C16orf54
C16orf78
C18orf21
C18orf25
C19orf47
C1orf131
C1orf167
C1orf198
C1orf52
C2CD2L
C2CD3
C2CD5
C2orf16
C3AR1
C3orf86
C5AR1
C5orf24
C6orf132
C8orf76
C9orf152
C9orf40
C9orf85
CA13
CA3
CAAP1
CABIN1
CABLES1
CABLES2
CABYR
CACNA1B
CACNA1S
CACNB1
CACNB2
CACNG2
CACTIN
CADM4
CADPS
CALCOCO2
CALD1
CAMK2A
CAMK2B
CAMK2D
CAMK2G
CAMK4
CAMKK1
CAMKK2
CAMSAP1
CAMSAP2
CAMSAP3
CAP1
CAP2
CAPN1
CAPN15
CAPN3
CAPRIN1
CAPZB
CARD11
CARD14
CARD9
CARHSP1
CARMIL1
CARMIL2
CARS1
CASC3
CASKIN1
CASKIN2
CASP2
CASP3
CASP6
CASP7
CASP8
CASP8AP2
CASP9
CASR
CASS4
CAST
CAVIN1
CAVIN2
CAVIN4
CBARP
CBFA2T2
CBFA2T3
CBL
CBLB
CBS
CBX3
CBX4
CBX5
CBX8
CC2D1A
CCAR1
CCDC120
CCDC124
CCDC125
CCDC138
CCDC14
CCDC186
CCDC28A
CCDC6
CCDC61
CCDC8
CCDC85C
CCDC86
CCDC88A
CCDC88B
CCDC88C
CCDC9
CCDC92
CCDC93
CCDC97
CCKBR
CCM2
CCM2L
CCN1
CCND1
CCND3
CCNE1
CCNE2
CCNF
CCNH
CCNK
CCNL1
CCNY
CCNYL1
CCP110
CCPG1
CCR7
CCS
CCSER1
CCT3
CCT5
CCT6A
CCT7
CCT8
CD226
CD274
CD28
CD2AP
CD2BP2
CD300LF
CD320
CD36
CD44
CD46
CD5
CD6
CD69
CD7
CD74
CD99L2
CDC20
CDC23
CDC25A
CDC25B
CDC25C
CDC26
CDC27
CDC37
CDC37L1
CDC40
CDC42
CDC42BPA
CDC42BPB
CDC42BPG
CDC42EP1
CDC42EP4
CDC42SE1
CDC5L
CDC6
CDC7
CDCA2
CDCA3
CDCA5
CDCA7
CDCA7L
CDCA8
CDH19
CDK1
CDK11A
CDK11B
CDK12
CDK13
CDK14
CDK16
CDK17
CDK18
CDK5
CDK5R2
CDK5RAP2
CDK9
CDKN1A
CDKN1B
CDKN1C
CDKN2A
CDKN2AIP
CDR2L
CDV3
CDX2
CDYL
CEACAM1
CEBPB
CEBPD
CEBPG
CEBPZ
CEFIP
CELF1
CELSR3
CEND1
CENPA
CENPC
CENPE
CENPF
CENPI
CENPJ
CENPK
CENPQ
CENPS
CENPT
CENPU
CEP104
CEP112
CEP120
CEP128
CEP131
CEP135
CEP152
CEP164
CEP170
CEP170B
CEP170P1
CEP250
CEP295
CEP350
CEP41
CEP43
CEP68
CEP72
CEP85L
CEP89
CEP95
CEP97
CERT1
CETN1
CETN2
CFAP410
CFAP45
CFL1
CFL2
CFLAR
CFTR
CGA
CGAS
CGB3; CGB5; CGB8
CGN
CHAF1A
CHAF1B
CHAMP1
CHAT
CHCHD3
CHCHD6
CHD1
CHD1L
CHD2
CHD3
CHD4
CHD6
CHD7
CHD8
CHEK1
CHEK2
CHERP
CHFR
CHGA
CHGB
CHKB
CHL1
CHMP7
CHN2
CHORDC1
CHP1
CHRNA4
CHTF18
CIAPIN1
CIC
CIRBP
CISD1
CISD2
CIT
CIZ1
CKAP2
CKAP4
CKAP5
CKM
CLASP1
CLASP2
CLASRP
CLCC1
CLCN1
CLCN2
CLCN3
CLCN7
CLDN1
CLDN18
CLDN2
CLDN3
CLDN4
CLDN5
CLDN7
CLEC14A
CLGN
CLIC1
CLINT1
CLIP1
CLIP4
CLK1
CLK2
CLK3
CLK4
CLMN
CLMP
CLOCK
CLSPN
CLTB
CLTC
CMC2
CMKLR1
CMYA5
CNKSR3
CNN1
CNNM2
CNNM3
CNOT1
CNOT2
CNTROB
COA6
COBL
COBLL1
COG3
COIL
COL16A1
COL17A1
COMMD3-BMI1
COPA
COPB1
COPRS
COPS3
COPS5
COPS7A
CORO1A
CORO1B
CORO1C
CORO2A
CORO7
CPD
CPEB4
CPNE3
CPNE8
CPOX
CPPED1
CPS1
CPSF1
CPSF6
CPSF7
CRACD
CRACDL
CRAMP1
CRCP
CREB1
CREBBP
CREBZF
CRIM1
CRIP1
CRIP2
CRK
CRKL
CRMP1
CROCC
CRTC1
CRTC2
CRTC3
CRYBG1
CRYBG3
CSDE1
CSF2RB
CSK
CSNK1A1
CSNK1D
CSNK1E
CSNK2A2
CSNK2B
CSPG4
CSTB
CT83
CTAG1A; CTAG1B
CTBP1
CTBP2
CTDP1
CTDSPL
CTDSPL2
CTNNA1
CTNNA2
CTNNAL1
CTNNB1
CTNNBL1
CTNND1
CTNND2
CTPS1
CTTN
CTTNBP2
CTTNBP2NL
CUL4B
CUL7
CUL9
CUSTOS
CUX1
CWC22
CWF19L2
CXADR
CXCR4
CXCR5
CXorf38
CXorf49; CXorf49B
CXXC1
CYB5B
CYB5R1
CYBRD1
CYFIP1
CYLD
CYP2E1
CYP3A4
CYP3A5
CYP3A7
CYP3A7-CYP3A51P
CYSLTR1
CYTH1
CYTH2
CYTH3
CYTIP
DAB2
DAB2IP
DACT3
DAG1
DAP
DAPK1
DAPK3
DAPP1
DARS1
DAXX
DAZL
DBF4
DBNL
DCAF1
DCAF10
DCAF6
DCBLD1
DCBLD2
DCC
DCDC2
DCK
DCLK1
DCLK2
DCLRE1A
DCLRE1C
DCP1A
DCUN1D5
DCX
DDB1
DDB2
DDIAS
DDIT4
DDX10
DDX17
DDX20
DDX21
DDX23
DDX24
DDX27
DDX39A
DDX39B
DDX3X
DDX3Y
DDX42
DDX46
DDX5
DDX54
DDX56
DDX58
DEF6
DEF8
DEK
DENND1A
DENND1B
DENND1C
DENND2B
DENND2C
DENND3
DENND4A
DENND4B
DENND4C
DENND5A
DENND5B
DENND6A
DEPDC1B
DEPDC5
DEPTOR
DERL1
DES
DFFA
DGAT1
DGKD
DGKG
DGKZ
DGUOK
DHCR24
DHCR7
DHX15
DHX16
DHX29
DHX57
DHX8
DHX9
DIAPH1
DIAPH2
DIAPH3
DIDO1
DIP2A
DIP2B
DIP2C
DIS3L2
DISP1
DKC1
DLC1
DLG1
DLG4
DLG5
DLGAP1
DLGAP4
DLGAP5
DMAP1
DMD
DMTN
DMWD
DMXL1
DNAJA1
DNAJB4
DNAJB9
DNAJC1
DNAJC14
DNAJC21
DNAJC28
DNAJC30
DNAJC5
DNAJC6
DNAJC7
DNM1
DNM1L
DNM2
DNM3
DNMBP
DNMT1
DNTTIP2
DOCK1
DOCK10
DOCK11
DOCK4
DOCK5
DOCK6
DOCK7
DOCK8
DOCK9
DOK2
DOK3
DOK7
DOP1A
DOP1B
DOT1L
DPYSL2
DR1
DRD1
DRD2
DRD3
DRD4
DROSHA
DSC3
DSCAM
DSG2
DSN1
DSP
DST
DTD1
DTL
DTNB
DTX1
DTX2
DUOX1
DUS2
DUS3L
DUSP10
DUSP11
DUSP16
DUSP7
DUSP9
DUT
DVL1
DVL1P1
DVL2
DVL3
DYNC1H1
DYNC1LI1
DYNC1LI2
DYNC2I1
E2F1
E2F3
E2F6
E2F7
E4F1
EAF1
EAPP
EARS2
EBNA1BP2
ECE1
ECPAS
ECT2
EDC3
EDC4
EDF1
EDNRA
EEA1
EEF1A1
EEF1A1P5
EEF1A2
EEF1G
EEF2
EEF2K
EEPD1
EFCAB14
EFHC2
EFHD2
EFNB2
EFR3A
EFR3B
EFS
EGFR
EGLN2
EGR1
EHBP1
EHD1
EHD2
EHD3
EHD4
EHMT1
EHMT2
EI24
EIF1
EIF1AX
EIF1AY
EIF1B
EIF2A
EIF2AK2
EIF2AK3
EIF2AK4
EIF2B4
EIF2S2
EIF3A
EIF3D
EIF3E
EIF3G
EIF3I
EIF4A1
EIF4B
EIF4E
EIF4E2
EIF4EBP1
EIF4EBP2
EIF4EBP3
EIF4ENIF1
EIF4G1
EIF4G2
EIF4H
EIF5
EIF5B
ELAPOR1
ELAVL1
ELAVL2
ELAVL4
ELF1
ELF2
ELF3
ELFN1
ELK3
ELOA
ELOVL5
EMC2
EMD
EML3
EMSY
ENAH
ENO1
ENO2
ENPP1
ENPP2
ENPP3
ENPP4
ENSA
ENTR1
EP300
EP400
EP400P1
EPB41
EPB41L1
EPB41L2
EPB41L3
EPB41L4A
EPB41L4B
EPC1
EPG5
EPHA2
EPHA7
EPHB2
EPHB3
EPHB4
EPPK1
EPRS1
EPS15
EPS15L1
EPS8
EPS8L1
EPS8L2
EPS8L3
ERBB2
ERBB4
ERBIN
ERC1
ERC2
ERCC5
ERCC6L
ERF
ERG
ERI2
ERICH2
ERLIN1
ERLIN2
ERMP1
ERN1
ERRFI1
ESF1
ESPN
ESPNL
ESR1
ESR2
ESYT1
ETAA1
ETHE1
ETS1
ETS2
ETV6
EVA1B
EVI2A
EVI2B
EVI5
EVL
EWSR1
EXD2
EXO1
EXOC1
EXOC2
EXOC3L2
EXOC4
EXOC5
EXOC8
EXOSC1
EXOSC10
EXOSC4
EXPH5
EZH2
EZHIP
EZR
F11R
F2R
F2RL1
F5
FAAP20
FAM102A
FAM110A
FAM110C
FAM110D
FAM111A
FAM111B
FAM117B
FAM120A
FAM126A
FAM126B
FAM131B
FAM133B
FAM135A
FAM13A
FAM161A
FAM169A
FAM171A1
FAM171A2
FAM171B
FAM178B
FAM189B
FAM214B
FAM219A
FAM241B
FAM47A
FAM53B
FAM53C
FAM76B
FAM83B
FAM83D
FAM83E
FAM83H
FAM91A1
FAM98A
FANCD2
FANCE
FANCM
FARP1
FARP2
FAS
FASN
FBH1
FBLIM1
FBP1
FBRS
FBRSL1
FBXO28
FBXO42
FBXO5
FBXW7
FCER1G
FCGR2A
FCHO2
FCHSD2
FCMR
FEN1
FER
FER1L5
FERMT3
FES
FEZ1
FGA
FGD1
FGD3
FGD5
FGD6
FGF1
FGF2
FGG
FHDC1
FHIP1B
FHL2
FHOD1
FIGNL1
FIP1L1
FITM2
FKBP15
FKBP4
FLII
FLNA
FLNB
FLNC
FLOT1
FLOT2
FMNL1
FMNL2
FMNL3
FMOD
FN1
FNBP1
FNBP1L
FNBP4
FNDC3A
FNIP1
FNIP2
FNTA
FOSL1
FOSL2
FOXA2
FOXF1
FOXG1
FOXJ2
FOXJ3
FOXK1
FOXK2
FOXM1
FOXN2
FOXO1
FOXO3
FOXO4
FOXP1
FOXP2
FOXP3
FPR1
FPR2
FRAS1
FRK
FRMD4A
FRMD4B
FRMD5
FRMD6
FRMD8
FRS2
FRY
FRYL
FSCN1
FTH1
FTSJ1
FTSJ3
FUBP1
FUS
FXN
FXR2
FXYD1
FXYD3
FYB1
FYN
FZR1
G3BP1
G3BP2
GAB1
GAB2
GAB3
GABBR1
GABRB1
GABRB3
GAK
GAL
GALNT5
GANAB
GAPVD1
GAREM1
GARRE1
GARS1
GAS2L1
GAS2L3
GAS7
GATA1
GATA2
GATA6
GATAD2A
GATAD2B
GCC2
GCG
GCLM
GCM1
GCN1
GDAP2
GDF15
GDI2
GEM
GEMIN5
GEMIN8
GFAP
GFI1
GFPT1
GGCX
GHRL
GIGYF1
GIMAP1-GIMAP5
GIPC1
GIPC3
GIT1
GIT2
GJA1
GJB1
GJD2
GLCCI1
GLE1
GLI1
GLI2
GLI3
GLUL
GLYR1
GMDS
GMIP
GMNN
GMPR2
GMPS
GNA12
GNA15
GNAZ
GNL3L
GNMT
GNPDA1
GNS
GOLGA1
GOLGA3
GOLGA4
GOLGB1
GOLIM4
GON4L
GON7
GOPC
GORASP2
GOSR1
GP1BA
GPAM
GPATCH1
GPATCH11
GPATCH2
GPATCH8
GPBP1
GPBP1L1
GPI
GPKOW
GPR15
GPR161
GPR162
GPR37
GPR39
GPRC5A
GPRC5B
GPRC5C
GPRIN2
GPRIN3
GPSM1
GPSM2
GPSM3
GPX1
GRAMD1A
GRAMD1B
GRAMD2B
GRAP2
GRB2
GRB7
GRHL1
GRIA1
GRID1
GRIK1
GRIK2
GRIN1
GRIN2A
GRIN2B
GRIP1
GRIP2
GRIPAP1
GRK3
GRK4
GRK5
GRK6
GRK7
GRM7
GRN
GRPR
GRWD1
GSDMD
GSDME
GSE1
GSK3B
GSR
GSS
GSTA4
GSTM1
GSTM2
GSTM4
GSTO1
GSTP1
GTF2F1
GTF2H1
GTF2I
GTF2IRD1
GTF3A
GTF3C1
GTF3C2
GTSE1
GULP1
GYS1
H1-0
H1-1
H1-10
H1-2
H1-3
H1-4
H1-5
H2AC11; H2AC13; H2AC15; H2AC16; H2AC17
H2AC18; H2AC19
H2AC20
H2AC21
H2AC6
H2AX
H2BC12
H2BC12L
H2BC13
H2BC14
H2BC15
H2BC18
H2BC21
H2BC3
H2BC4; H2BC6; H2BC7; H2BC8; H2BC10
H2BC5
H2BC9
H3-3A; H3-3B
H3-4
H3C1; H3C2; H3C3; H3C4; H3C6; H3C7; H3C8; H3C10; H3C11; H3C12
H3C15; H3C14; H3C13
H4C1; H4C2; H4C3; H4C4; H4C5; H4C6; H4C8; H4C9; H4C11; H4C12; H4C13; H4C14; H4C15; H4-16
HABP4
HADHA
HAS2
HASPIN
HAUS6
HAUS8
HAX1
HBB
HBP1
HBS1L
HCFC1
HCK
HCLS1
HCN1
HCN4
HDAC2
HDAC4
HDAC5
HDAC6
HDAC7
HDAC8
HDGF
HDGFL2
HDLBP
HEATR3
HEATR6
HEBP2
HECTD1
HELB
HELLS
HELZ
HEPH
HERC1
HERC2
HES1
HEXD
HEXIM1
HEXIM2
HHEX
HIC1
HIDE1
HIPK2
HIRIP3
HIVEP1
HIVEP2
HIVEP3
HJURP
HK1
HK2
HLA-A
HMBOX1
HMCES
HMGA1
HMGB1
HMGB2
HMGN1
HMGN2
HMGN3
HMGN5
HMGXB4
HNF4A
HNRNPA0
HNRNPA1
HNRNPA1L2
HNRNPA2B1
HNRNPA3
HNRNPAB
HNRNPC
HNRNPD
HNRNPF
HNRNPH3
HNRNPK
HNRNPL
HNRNPLL
HNRNPM
HNRNPR
HNRNPU
HNRNPUL1
HNRNPUL2
HNRNPUL2-BSCL2
HOMEZ
HOOK1
HOOK2
HOOK3
HOXA5
HOXA9
HOXB7
HOXC11
HP1BP3
HPRT1
HPS3
HPS5
HPSE
HRAS
HRH1
HS6ST2
HSD17B11
HSD17B4
HSH2D
HSP90AA1
HSP90AA5P
HSP90AB1
HSP90AB2P
HSP90AB3P
HSP90AB4P
HSP90B1
HSP90B2P
HSPA12A
HSPA1A
HSPA1B
HSPA1L
HSPA2
HSPA4L
HSPA5
HSPA6
HSPA8
HSPB1
HSPB8
HTATSF1
HTRA2
HTT
HUWE1
HYOU1
IARS2
IBTK
ICE1
ID2
IDH2
IDH3B
IDI2
IFI16
IFNAR2
IFNGR1
IFRD1
IGFBP1
IGFBP3
IGHMBP2
IGSF9
IK
IKBKB
IKBKE
IKBKG
IKZF1
IKZF3
IL16
IL1A
IL1RAP
IL24
IL2RA
IL6ST
IL9R
ILDR1
ILF3
ILK
ILRUN
IMMT
INA
INAVA
INCA1
INCENP
INF2
ING4
INIP
INO80C
INO80D
INPP4A
INPP5D
INPP5F
INPP5J
INPPL1
INSL4
INSR
INTS1
INTS12
INTS13
INTS3
INTS6
INVS
IP6K1
IQCC
IQGAP1
IQGAP2
IQGAP3
IQSEC1
IQSEC2
IRAG1
IRAG2
IRF2BP2
IRF2BPL
IRF3
IRS1
IRS2
IRS4
IRX5
ISOC2
ITCH
ITFG2
ITGA4
ITGB1
ITGB1BP1
ITGB2
ITGB3
ITGB4
ITGB5
ITGB7
ITIH2
ITK
ITPKA
ITPKB
ITPKC
ITPR3
ITPRID2
ITPRIP
ITSN1
ITSN2
IWS1
JADE2
JADE3
JAG1
JAG2
JAK1
JAKMIP1
JAKMIP2
JAML
JARID2
JCAD
JMJD1C
JMJD6
JPH1
JPH2
JPT1
JPT2
JRK
JUN
JUNB
JUP
KALRN
KANK1
KANK2
KANK4
KANSL1
KAT2A
KAT5
KAT6A
KAT6B
KAT7
KATNA1
KATNIP
KAZN
KCNA5
KCNAB2
KCNB1
KCNC4
KCND3
KCNH2
KCNIP3
KCNJ1
KCNJ12
KCNJ13
KCNJ16
KCNJ8
KCNK12
KCNK9
KCNMA1
KCNMB4
KCNN2
KCNN4
KCNQ1
KCNQ2
KCNQ3
KCNQ4
KCTD10
KCTD12
KCTD14
KCTD15
KCTD20
KDELR1
KDF1
KDM1A
KDM1B
KDM2A
KDM2B
KDM3A
KDM3B
KDM5A
KDM5B
KDR
KHDRBS1
KIAA0100
KIAA0232
KIAA0408
KIAA0930
KIAA1109
KIAA1191
KIAA1210
KIAA1217
KIAA1328
KIAA1522
KIAA1549L
KIAA1671
KIAA1958
KIDINS220
KIF11
KIF13A
KIF13B
KIF14
KIF16B
KIF1C
KIF20A
KIF20B
KIF23
KIF26A
KIF26B
KIF2A
KIF2B
KIF2C
KIF3A
KIF4A
KIF7
KIFAP3
KIFC1
KIR3DL1
KIRREL1
KIT
KIZ
KLC3
KLF10
KLF16
KLF2
KLF3
KLF4
KLF5
KLHDC7B
KLHL22
KLHL25
KLHL36
KLRG2
KMT2A
KMT2B
KMT2C
KMT2D
KMT2E
KMT5A
KNG1
KNL1
KNOP1
KPNA1
KPNA3
KPNA6
KRAS
KRIT1
KRT18
KSR1
KSR2
KTN1
L1CAM
L1RE1
L3MBTL2
L3MBTL3
LAD1
LAMTOR1
LARP1
LARP1B
LARP4
LARP4B
LARP6
LARP7
LARS1
LARS2
LASP1
LAT
LAT2
LATS1
LATS2
LBR
LCA5
LCK
LCORL
LCP1
LCP2
LDB1
LDB3
LDHA
LEMD2
LEMD3
LENG1
LEO1
LETM1
LGALS4
LGR5
LHX2
LHX3
LIG1
LIG3
LIG4
LIMA1
LIMCH1
LIMD1
LIMD2
LIMK1
LIMK2
LIMS1
LIN28B
LIN54
LIN7B
LIN9
LIPE
LIX1L
LLGL1
LLGL2
LMBRD2
LMCD1
LMNA
LMNB1
LMNB2
LMO7
LMOD1
LMOD2
LMTK2
LNX1
LPAR1
LPP
LRBA
LRCH1
LRCH2
LRCH4
LRFN1
LRFN4
LRP1
LRP2
LRP4
LRP6
LRPPRC
LRRC1
LRRC28
LRRC47
LRRC8D
LRRFIP1
LRRFIP2
LRRK2
LRRTM4
LRSAM1
LSM1
LSM11
LSM14A
LSM6
LSR
LST1
LTA4H
LTB4R
LTBP1
LTC4S
[truncated: 2,358 more rows]
